# Supplementary material for: Determination of the Influence of Multiple Closed Recycling Loops on the Property Profile of Different Polyolefins
Source: Polymers (Basel). 2022 Jun 15;14(12):2429. doi: 10.3390/polym14122429 (PMC9231274; doi:10.3390/polym14122429)
Supplement: Supplementary file 1 [file polymers-14-02429-s001.zip]

Archive with 1 entries (1 files):
- polymers-1740235-supplementary.pdf
